# Supplementary material for: Microbiome Analysis of Area in Proximity to White Spot Lesions Reveals More Harmful Plant Pathogens in Maize
Source: Biomolecules. 2025 Feb 9;15(2):252. doi: 10.3390/biom15020252 (PMC11853329; doi:10.3390/biom15020252)
Supplement: Supplementary file 1 [file biomolecules-15-00252-s001.zip]

Archive with 2 entries (2 files):
- biomolecules-3380379-2nd proof-suppl figure.pdf
- biomolecules-3380379-2nd proof-Suppl tables.xlsx
