# Supplementary material for: Microbiome Analysis of Area in Proximity to White Spot Lesions Reveals More Harmful Plant Pathogens in Maize
Source: Biomolecules. 2025 Feb 9;15(2):252. doi: 10.3390/biom15020252 (PMC11853329; doi:10.3390/biom15020252)
Supplement: Supplementary file 1 [file biomolecules-15-00252-s001.zip › biomolecules-3380379-2nd proof-Suppl tables.xlsx]

## Sheet: Table S1
Table S1. Effect of maize white spot location on bacterial community structure according to PERMANOVA
Group	Df	SumsOfSqs	F.Model	R2	P.value	P.adjusted	Sig
DIS vs LP	1	0.3925	1.6399	0.2146	0.1097	0.1645
DIS vs HL	1	0.4503	3.4906	0.3678	0.029	0.087	*
LP vs HL	1	0.284	1.4566	0.1953	0.1738	0.1738

## Sheet: Table S2
Table S2. Effect of maize white spot location on fungal community structure according to PERMANOVA
Group	Df	SumsOfSqs	F.Model	R2	P.value	P.adjusted	Sig
DIS vs LP	1	1.5879	19.4592	0.7643	0.02767	0.043	*
DIS vs HL	1	0.9793	6.0281	0.5012	0.02867	0.043	*
LP vs HL	1	0.3048	1.4019	0.1894	0.25817	0.2582

## Sheet: Table S3
Table S3. Topological role of bacterial genera based on within-module (Zi) and among-module (Pi) connectivity
DIS								LP								HL
nodes_id	within_module_connectivities	among_module_connectivities	degree	modularity	type			nodes_id	within_module_connectivities	among_module_connectivities	degree	modularity	type			nodes_id	within_module_connectivities	among_module_connectivities	degree	modularity	type
Flavonifractor	2.00278	0.555556	3	2	Peripherals			Flavonifractor	1.88723	0.6875	4	1	Connectors			Flavonifractor	1.70488	0.555556	3	1	Peripherals
Rhodococcus	1.89197	0.6875	4	3	Connectors			Ralstonia	-0.777093	0	1	1	Peripherals			Rhodococcus	-0.956183	0	1	5	Peripherals
Faecalibacterium	1.64591	0.75	4	1	Connectors			Escherichia.Shigella	-0.685106	0.75	2	5	Connectors			Faecalibacterium	1.73925	0.4375	4	6	Peripherals
Terrisporobacter	1.64591	0.555556	3	1	Peripherals			Terrisporobacter	1.75083	0.795918	7	5	Connectors			Terrisporobacter	0	1	2	2	Connectors
Others	1.30558	0.75	2	6	Connectors			Myroides	-0.712832	0.75	2	3	Connectors			Myroides	1.43427	0.9375	4	4	Connectors
Veillonella	1.22474	0.6875	4	5	Connectors			unidentified_Synergistaceae	1.14184	0.6875	4	5	Connectors			unidentified_Synergistaceae	0.239046	1	2	5	Connectors
Lawsonella	1.09545	0.888889	3	4	Connectors			Lawsonella	1.21988	0.555556	3	4	Peripherals			Lawsonella	1.43427	0.777778	3	5	Connectors
Vogesella	1.09545	0.75	2	4	Connectors			Veillonella	0.57735	1	2	7	Connectors			Veillonella	0.239046	0	1	4	Peripherals
Pseudomonas	1.05409	0.75	2	2	Connectors			Pseudokineococcus	0.221404	0.88	5	2	Connectors			Pseudokineococcus	1.22474	0.75	2	2	Connectors
Butyricicoccus	0.882919	0.777778	3	3	Connectors			Butyricicoccus	-0.707107	0.75	2	6	Connectors			Clostridium_sensu_stricto_1	-0.956183	0.75	2	5	Connectors
Corynebacterium	0.787176	0.777778	3	1	Connectors			Curtobacterium	1.21988	0.84	5	4	Connectors			Cutibacterium	0.902583	0.777778	3	1	Connectors
Tyzzerella	0.787176	0.888889	3	1	Connectors			Tyzzerella	0.111013	0.75	2	1	Connectors			Tyzzerella	-0.790569	0.75	2	6	Connectors
Clostridium_sensu_stricto_1	0.261116	1	2	6	Connectors			Corynebacterium	0.221404	0.888889	3	2	Connectors			Curtobacterium	-0.702009	0	1	1	Peripherals
Allorhizobium.Neorhizobium.Pararhizobium.Rhizobium	0.105409	1	3	2	Connectors			Allorhizobium.Neorhizobium.Pararhizobium.Rhizobium	-1.10702	0.75	2	2	Connectors			Allorhizobium.Neorhizobium.Pararhizobium.Rhizobium	-0.790569	0	1	6	Peripherals
Fournierella	0.105409	1	3	2	Connectors			Fournierella	1.85336	0.555556	3	3	Peripherals			Fournierella	0.158777	1	2	3	Connectors
Lachnospira	0.105409	1	3	2	Connectors			Lachnospira	-0.685106	0	1	5	Peripherals			Lachnospira	-0.952661	0	1	3	Peripherals
Lachnoclostridium	0	0.9375	4	5	Connectors			Lachnoclostridium	-1.10702	0.75	2	2	Connectors			Lachnoclostridium	-0.956183	0.75	2	4	Connectors
Microbacterium	0	1	3	5	Connectors			Microbacterium	-0.685106	0.777778	3	5	Connectors			Microbacterium	-1.22474	0	1	2	Peripherals
Lactobacillus	-0.0715615	1	3	1	Connectors			Lactobacillus	-0.777093	0	1	1	Peripherals			Lactobacillus	-0.956183	0.777778	3	4	Connectors
P3OB.42	-0.0715615	1	3	1	Connectors			Others	0.999119	0.75	2	1	Connectors			Others	0.902583	0.777778	3	1	Connectors
Sellimonas	-0.0715615	1	2	1	Connectors			Salinivibrio	0.532861	0.875	4	5	Connectors			Sellimonas	-0.702009	0.777778	3	1	Connectors
Curtobacterium	-0.126131	1	2	3	Connectors			Cutibacterium	-1.1547	0	1	7	Peripherals			Delftia	-1.22474	0.888889	3	2	Connectors
Massilia	-0.126131	1	3	3	Connectors			Massilia	-0.243975	0.984375	8	4	Connectors			Massilia	-0.57735	0	1	7	Peripherals
Pseudokineococcus	-0.126131	0.75	4	3	Connectors			Parabacteroides	-0.777093	0.888889	3	1	Connectors			Parabacteroides	-0.790569	0	1	6	Peripherals
Salinivibrio	-0.126131	0.888889	3	3	Connectors			Rhodococcus	1.54983	0.75	2	2	Connectors			Salinivibrio	1.1068	0.555556	3	6	Peripherals
Cutibacterium	-0.730297	0	1	4	Peripherals			Delftia	-0.712832	0	1	3	Peripherals			Dorea	0.239046	0	1	4	Peripherals
Fusicatenibacter	-0.730297	0	1	4	Peripherals			Fusicatenibacter	-0.9759	0	1	4	Peripherals			Fusicatenibacter	0.474342	0.96	5	6	Connectors
X1174.901.12	-0.730297	0.75	2	4	Connectors			Vogesella	0.221404	0	1	2	Peripherals			Vogesella	1.22474	0.777778	3	2	Connectors
Bacteroides	-0.783349	0	1	6	Peripherals			Bacteroides	0.142566	1	2	3	Connectors			Bacteroides	-0.158114	1	3	6	Connectors
Sphingomonas	-0.783349	0	1	6	Peripherals			Sellimonas	0.111013	0.888889	3	1	Connectors			Sphingomonas	-0.57735	0	1	7	Peripherals
Chryseobacterium	-0.843274	0.75	2	2	Connectors			Clostridium_sensu_stricto_1	-0.712832	0	1	3	Peripherals			Corynebacterium	-0.702009	0	1	1	Peripherals
Lactiplantibacillus	-0.843274	0	1	2	Peripherals			Lactiplantibacillus	1.41421	0.555556	3	6	Peripherals			Lactiplantibacillus	1.1547	0.75	2	7	Connectors
Quadrisphaera	-0.843274	0	1	2	Peripherals			Pseudomonas	0.57735	0	1	7	Peripherals			Pseudomonas	0	0.888889	3	2	Connectors
Stenotrophomonas	-0.843274	0	1	2	Peripherals			Stenotrophomonas	-0.777093	0.888889	3	1	Connectors			Stenotrophomonas	-0.790569	0.96	5	6	Connectors
Delftia	-0.930299	0.75	2	1	Connectors			Dorea	0.707107	0	1	8	Peripherals			Enterococcus	1.27021	0.75	2	3	Connectors
Hymenobacter	-0.930299	0.9375	4	1	Connectors			Hymenobacter	-0.685106	0	1	5	Peripherals			Hymenobacter	-0.952661	0	1	3	Peripherals
Methylobacterium.Methylorubrum	-0.930299	0	1	1	Peripherals			Methylobacterium.Methylorubrum	-0.685106	0	1	5	Peripherals			Methylobacterium.Methylorubrum	-0.952661	0.75	2	3	Connectors
Parabacteroides	-0.930299	0	1	1	Peripherals			P3OB.42	-0.707107	0.888889	3	6	Connectors			P3OB.42	0.158777	0.875	4	3	Connectors
Ralstonia	-0.930299	0.75	2	1	Connectors			Quadrisphaera	-0.707107	0	1	8	Peripherals			Ralstonia	1.27021	0.888889	3	3	Connectors
Aureimonas	-1.13518	0.75	2	3	Connectors			Aureimonas	-0.9759	0.75	2	4	Connectors			Aureimonas	0.239046	1	2	5	Connectors
Blautia	-1.13518	0.75	2	3	Connectors			Blautia	-0.243975	0.96	5	4	Connectors			Chryseobacterium	0	1	2	2	Connectors
Escherichia.Shigella	-1.22474	0	1	5	Peripherals			Enterococcus	0	0.888889	3	6	Connectors			Escherichia.Shigella	-0.702009	0.888889	3	1	Connectors

## Sheet: Table S4
Table S4. Topological role of fungal genera based on within-module (Zi) and among-module (Pi) connectivity
DIS								LP								HL
nodes_id	within_module_connectivities	among_module_connectivities	degree	modularity	type			nodes_id	within_module_connectivities	among_module_connectivities	degree	modularity	type			nodes_id	within_module_connectivities	among_module_connectivities	degree	modularity	type
Sampaiozyma	1.54983	0.75	2	1	Connectors			Brevistachys	0.331716	0.877551	7	6	Connectors			Buckleyzyma	2.13014	0.694444	6	1	Connectors
Others	1.30558	0.75	2	2	Connectors			Ballistosporomyces	2.4412	0.653061	7	7	Connectors			Aspergillus	0.126131	0.96	5	3	Connectors
Dioszegia	0.707107	0	1	5	Peripherals			Arecophila	-0.387002	1	3	6	Connectors			Alloleptosphaeria	-0.917176	0.888889	3	8	Connectors
Periconia	0.57735	1	2	4	Connectors			Bipolaris	0	1	3	2	Connectors			Bannoa	2.31125	0.694444	6	5	Connectors
Phaeosphaeria	0.57735	0	1	4	Peripherals			Botrytis	0	1	4	1	Connectors			Botrytis	-0.443803	0.96	5	2	Connectors
Tilletiopsis	0.57735	0	1	3	Peripherals			Cyphellophora	0.348743	0.777778	3	7	Connectors			Cladosporium	-0.968246	0.96	5	1	Connectors
Tremateia	0.57735	0	1	3	Peripherals			Cystofilobasidium	0.416667	0.875	4	8	Connectors			Cyphellophora	0.0295863	0.92	5	8	Connectors
Vishniacozyma	0.261116	1	2	2	Connectors			Dimennazyma	0.331716	0.88	5	6	Connectors			Dioszegia	0.126131	0.888889	3	3	Connectors
Cladosporium	0.221404	0	1	1	Peripherals			Apiospora	1.24772	0.833333	6	5	Connectors			Acrodontium	-1.21037	0	1	2	Peripherals
Neosetophoma	0.221404	0	1	1	Peripherals			Aureobasidium	-1.10572	0.96	5	6	Connectors			Apiospora	-0.272166	0.75	2	7	Connectors
Papiliotrema	0.221404	1	3	1	Connectors			Beltrania	-0.136909	1	3	4	Connectors			Aureobasidium	-0.882919	0.75	2	3	Connectors
Stemphylium	-0.707107	0	1	5	Peripherals			Cladosporium	-0.613572	0.75	2	3	Connectors			Bulleribasidium	0.559255	0.777778	3	4	Connectors
Exserohilum	-0.783349	0	1	2	Peripherals			Aspergillus	-0.387002	1	2	6	Connectors			Alternaria	-0.882919	0.96	5	3	Connectors
Filobasidium	-0.783349	0	1	2	Peripherals			Astrocystis	1.32288	0.888889	3	2	Connectors			Angustimassarina	1.36438	0.722222	6	6	Connectors
Symmetrospora	-1.10702	0	1	1	Peripherals			Coprinellus	0	0.555556	3	2	Peripherals			Cercospora	-0.968246	0.979592	7	1	Connectors
Udeniomyces	-1.10702	0.75	2	1	Connectors			Deniquelata	0.50833	0.888889	3	5	Connectors			Diatrypella	1.98456	0.632653	7	6	Connectors
Bullera	-1.1547	0.75	2	3	Connectors			Alternaria	-1.32288	0.888889	3	2	Connectors			Absidia	0.126131	0.75	2	3	Connectors
Setophoma	-1.1547	0	1	4	Peripherals			Bullera	-0.88991	0.972222	6	4	Connectors			Bullera	0.559255	0.984375	8	4	Connectors
								Dioszegia	1.05043	0.918367	7	6	Connectors			Dothistroma	-0.1849	0.953125	8	5	Connectors
								Dothiora	-0.231059	0.96	5	5	Connectors			Entyloma	-0.443795	0.96	5	8	Connectors
								Dothistroma	0	0.92	5	2	Connectors			Erythrobasidium	0.580948	0.96	5	1	Connectors
								Endocarpon	-1.08333	0.916667	6	8	Connectors			Eutypella	-0.496139	0.9375	4	6	Connectors
								Entyloma	-1.08333	0.888889	3	8	Connectors			Exserohilum	-1.03862	0.9375	4	4	Connectors
								Erythrobasidium	-0.136909	0.888889	3	4	Connectors			Filobasidium	-0.968246	0.96	5	1	Connectors
								Eutypella	0.416667	0.857143	7	8	Connectors			Fungi_gen_Incertae_sedis	0.322766	0.972222	6	2	Connectors
								Exserohilum	-0.88991	0.888889	3	4	Connectors			Fusarium	-0.443795	0.97	10	8	Connectors
								Filobasidium	-1.10572	0.888889	3	6	Connectors			Fuscostagonospora	0.580948	0.959184	7	1	Connectors
								Foliophoma	1.68732	0.555556	3	3	Peripherals			Golubevia	-0.443803	0.75	2	2	Connectors
								Fungi_gen_Incertae_sedis	1.32288	0.950617	9	2	Connectors			Hannaella	-1.08866	0.984375	8	7	Connectors
								Fusarium	-0.231059	0	1	5	Peripherals			Helminthosporium	1.08934	0.8	5	2	Connectors
								Galiicola	1.36909	0.555556	3	4	Peripherals			Holtermannia	-0.917176	0.92	5	8	Connectors
								Genolevuria	1.24772	0.6875	4	5	Connectors			Hyperphyscia	0.744208	0.805556	6	6	Connectors
								Hannaella	-0.970449	0.979592	7	5	Connectors			Issatchenkia	-1.08866	0.888889	3	7	Connectors
								Issatchenkia	-1.10572	0.875	4	6	Connectors			Itersonilia	-0.917176	0.92	5	8	Connectors
								Itersonilia	-0.613572	0.875	4	3	Connectors			Kalmusia	1.36083	0.938272	9	7	Connectors
								Kalmusia	0.331716	0.75	2	6	Connectors			Keissleriella	-0.193649	1	3	1	Connectors
								Keissleriella	1.32288	0.8125	4	1	Connectors			Kordyana	0.580948	0.777778	3	1	Connectors
								Kondoa	1.98711	0.6	5	5	Peripherals			Lachnellula	1.36438	0.77551	7	6	Connectors
								Leptospora	1.24772	0.84	5	5	Connectors			Leptodontidium	1.85591	0.694444	6	2	Connectors
								Letendraea	-0.136909	0	1	4	Peripherals			Leptospora	-0.496139	0.9375	4	6	Connectors
								Malassezia	0	1	2	1	Connectors			Letendraea	-1.21037	0.888889	6	2	Connectors
								Neoascochyta	-1.32288	0.75	2	1	Connectors			Malassezia	2.14423	0.805556	6	3	Connectors
								Neofusicoccum	0.348743	0.88	5	7	Connectors			Millerozyma	-0.1849	0.916667	6	5	Connectors
								Neokalmusia	-0.387002	0.92	5	6	Connectors			Monochaetia	-0.496139	0.944444	6	6	Connectors
								Neosetophoma	-0.970449	0.888889	3	5	Connectors			Neoascochyta	0.126131	0.888889	3	3	Connectors
								Neovaginatispora	0	1	3	1	Connectors			Neodevriesia	0.580948	0.861111	6	1	Connectors
								Occultifur	-0.333333	0.888889	3	8	Connectors			Neokalmusia	-0.443803	1	3	2	Connectors
								Others	0.153393	0.84	5	3	Connectors			Neosetophoma	-0.239681	1	5	4	Connectors
								Panaeolus	0.348743	0.777778	3	7	Connectors			Neovaginatispora	0.322766	0.9375	4	2	Connectors
								Paraphaeosphaeria	-0.348743	0.96	5	7	Connectors			Nigrograna	0.502967	0.6875	4	8	Connectors
								Paraphoma	0.416667	0.861111	6	8	Connectors			Nigrospora	-1.01695	0.975309	9	5	Connectors
								Parateratosphaeria	0.331716	0.9375	4	6	Connectors			Oidiodendron	0.124035	0.90625	8	6	Connectors
								Periconia	-1.32288	0.96	5	1	Connectors			Others	0.976348	0.6	5	8	Peripherals
								Phaeosphaeria	-1.32288	0.75	2	2	Connectors			Papiliotrema	-0.443803	1	11	2	Connectors
								Plectosphaerella	-0.348743	0.944444	6	7	Connectors			Paraphaeosphaeria	-1.21037	0.9375	4	2	Connectors
								Pleosporales_gen_Incertae_sedis	-0.348743	0.96	5	7	Connectors			Parasarocladium	0.124035	0.888889	6	6	Connectors
								Pseudozyma	0.50833	0.75	2	5	Connectors			Penicillium	0.580948	0.888889	6	1	Connectors
								Rachicladosporium	0	0.96	5	2	Connectors			Periconia	-1.11631	0.888889	3	6	Connectors
								Rhodotorula	0.616092	0.8	5	4	Connectors			Pestalotiopsis	-0.1849	0.916667	6	5	Connectors
								Rhytidhysteron	1.32288	0.92	5	1	Connectors			Phaeosphaeria	-0.272166	1	6	7	Connectors
								Sakaguchia	-0.231059	1	3	5	Connectors			Phialemonium	0.322766	0.8125	4	2	Connectors
								Sampaiozyma	-0.136909	1	7	4	Connectors			Plectosphaerella	-1.01695	0.75	2	5	Connectors
								Sarocladium	0.416667	0.953125	8	8	Connectors			Plenodomus	-0.443795	0.972222	6	8	Connectors
								Septoria	-0.970449	0	1	5	Peripherals			Pleosporales_gen_Incertae_sedis	-0.1849	0.96	5	5	Connectors
								Setophoma	-0.970449	0.96	5	5	Connectors			Pleotrichocladium	-0.443803	1	2	2	Connectors
								Sporobolomyces	-0.88991	0.888889	3	4	Connectors			Podila	-0.443795	0.9375	4	8	Connectors
								Stagonosporopsis	-1.08333	0.75	2	8	Connectors			Puccinia	-1.11631	0.938776	7	6	Connectors
								Stemphylium	0	1	3	1	Connectors			Rachicladosporium	-1.11631	0.979592	7	6	Connectors
								Strelitziana	-0.231059	0.972222	6	5	Connectors			Ramularia	1.92311	0.666667	9	8	Connectors
								Sulcosporium	-0.613572	0.777778	3	3	Connectors			Rhodosporidiobolus	0.64715	0.777778	3	5	Connectors
								Symmetrospora	-1.04623	0.979592	7	7	Connectors			Rhodotorula	0.0295863	0.944444	6	8	Connectors
								Sympoventuriaceae_gen_Incertae_sedis	-0.970449	0.875	4	5	Connectors			Rosellinia	1.85591	0.78125	8	2	Connectors
								Teichospora	-0.348743	1	4	7	Connectors			Russula	0.580948	0.918367	7	1	Connectors
								Teunia	2.12209	0.77551	7	4	Connectors			Saccharomyces	0.544331	0.875	4	7	Connectors
								Tilletiopsis	-0.970449	0	1	5	Peripherals			Saccharomycopsis	0.124035	0.816327	7	6	Connectors
								Trametes	2.48787	0.753086	9	6	Connectors			Saitozyma	-0.443795	0.875	4	8	Connectors
								Tremateia	-0.387002	1	2	6	Connectors			Sakaguchia	-0.239681	0.96	5	4	Connectors
								Tricellula	1.91667	0.722222	6	8	Connectors			Sampaiozyma	-0.968246	0.888889	3	1	Connectors
								Udeniomyces	-1.04623	0.972222	6	7	Connectors			Sarocladium	-0.239681	0.875	4	4	Connectors
								Vishniacozyma	-0.88991	0.9375	4	4	Connectors			Scopulariopsis	1.08934	0.84	5	2	Connectors
																Septoria	-1.11631	0.953125	8	6	Connectors
																Setophoma	-1.03862	0.888889	3	4	Connectors
																Sparticola	0.544331	0.959184	7	7	Connectors
																Spegazzinia	2.39649	0.708333	12	8	Connectors
																Sporobolomyces	-1.08866	0.972222	6	7	Connectors
																Stagonosporopsis	0.0295863	0.972222	6	8	Connectors
																Stemphylium	1.36083	0.888889	6	7	Connectors
																Strelitziana	0.559255	0.888889	3	4	Connectors
																Symmetrospora	-0.968246	0.9375	4	1	Connectors
																Sympoventuriaceae_gen_Incertae_sedis	-0.917176	0.9375	4	8	Connectors
																Teichospora	-0.882919	0.5	2	3	Peripherals
																Tilletiopsis	-0.443803	0.984375	8	2	Connectors
																Torula	1.08934	0.921875	8	2	Connectors
																Tremateia	-0.968246	0.944444	6	1	Connectors
																Tremellales_gen_Incertae_sedis	2.15713	0.85124	11	4	Connectors
																Trichoderma	1.35554	0.8	5	1	Connectors
																Trichomeriaceae_gen_Incertae_sedis	-1.03862	0.88	5	4	Connectors
																Trichomerium	-0.443803	0.959184	7	2	Connectors
																Typhula	0.124035	0.944444	6	6	Connectors
																Udeniomyces	-1.21037	0.888889	3	2	Connectors
																Vishniacozyma	-0.968246	0.75	2	1	Connectors
																Xenasmatella	-0.1849	1	2	5	Connectors
